# Supplementary material for: Divulging a Pleiotropic Role of Succinate Receptor SUCNR1 in Renal Cell Carcinoma Microenvironment
Source: Cancers (Basel). 2022 Dec 9;14(24):6064. doi: 10.3390/cancers14246064 (PMC9776839; doi:10.3390/cancers14246064)
Supplement: Supplementary file 1 [file cancers-14-06064-s001.zip]

Archive with 1 entries (1 files):
- cancers-2053218-supplementary.pdf
